# Supplementary material for: Core and accessory genomic traits of Vibrio cholerae O1 drive lineage transmission and disease severity
Source: Nat Commun. 2024 Sep 23;15:8231. doi: 10.1038/s41467-024-52238-0 (PMC11420230; doi:10.1038/s41467-024-52238-0)
Supplement: Supplementary file 4 — Supplementary Data 1 [file 41467_2024_52238_MOESM4_ESM.xlsx]

## Sheet: Isolate Metadata
Isolate IDs	Sample Information				Isolate Typing			AST								AMR Genes (based on CARD database accessed 04-11-2023, min coverage 90%, min identity 90%)																	Virulence Genes (based on VFDB database accessed 04-11-2023, min coverage 70%, min identity 90%)
Isolate ID	Collecting Organisation	Location	Division	Collection Date	Lineage	Serotype	MLST	AMP	CIP	TE	SXT	E	AZM	DO	MEM	Number of ARGs	AAC(6')-Ib-cr (aacA4)	APH(3'')-Ib (neo)	APH(6)-Id (group_370)	OXA-1 (bla)	PER-3 (per1)	Vibrio_cholerae_varG (group_3952)	almG (lpxM_1)	almE (dltA_2)	catB3 (group_989)	catB9 (cat_2)	dfrA1 (dhfrI)	floR (bcr_2)	sul1 (folP_3)	sul2 (folP_2)	tetR (in Vibrio cholerae SXT element)	tet(59) (tetA)	Number of virulence genes	VCA0109	VCA0122	ace	acfA	acfB	acfC	acfD	clpB/vasG	cqsA	ctxA	ctxB	hcp-2	hlyA	icmF/vasK	luxS	rtxA
NGICDV-001	icddr,b	Habiganj	Sylhet	2015-09-18	BD-2	Ogawa	69	R	S	R	R	I	I	R	R	10	0	1	1	0	0	1	1	1	0	1	1	0	0	1	1	1	49	1	1	1	1	1	1	1	1	1	1	1	1	1	1	1	1
NGICDV-002	icddr,b	Darus Salam	Dhaka	2015-10-08	BD-2	Ogawa	69	R	S	R	R	I	S	R	S	10	0	1	1	0	0	1	1	1	0	1	1	0	0	1	1	1	49	1	1	1	1	1	1	1	1	1	1	1	1	1	1	1	1
NGICDV-003	icddr,b	Narsingdi	Dhaka	2015-10-18	BD-2	Ogawa	69	R	S	R	R	I	S	R	R	10	0	1	1	0	0	1	1	1	0	1	1	0	0	1	1	1	49	1	1	1	1	1	1	1	1	1	1	1	1	1	1	1	1
NGICDV-005	icddr,b	Darus Salam	Dhaka	2015-10-24	BD-2	Ogawa	69	R	S	R	R	R	I	R	R	10	0	1	1	0	0	1	1	1	0	1	1	0	0	1	1	1	49	1	1	1	1	1	1	1	1	1	1	1	1	1	1	1	1
NGICDV-011	icddr,b	Darus Salam	Dhaka	18/11/2015	BD-2	Ogawa	69	R	S	R	R	R	S	R	S	10	0	1	1	0	0	1	1	1	0	1	1	0	0	1	1	1	49	1	1	1	1	1	1	1	1	1	1	1	1	1	1	1	1
NGICDV-012	icddr,b	Dakshinkhan	Dhaka	20/11/2015	BD-2	Ogawa	69	R	S	R	R	R	I	R	S	10	0	1	1	0	0	1	1	1	0	1	1	0	0	1	1	1	49	1	1	1	1	1	1	1	1	1	1	1	1	1	1	1	1
NGICDV-013	icddr,b	Dakshinkhan	Dhaka	22/11/2015	BD-2	Inaba	69	R	S	R	R	I	S	R	S	10	0	1	1	0	0	1	1	1	0	1	1	0	0	1	1	1	49	1	1	1	1	1	1	1	1	1	1	1	1	1	1	1	1
NGICDV-014	icddr,b	Kamrangirchar	Dhaka	4/12/2015	BD-2	Ogawa	69	R	S	R	R	R	I	R	S	10	0	1	1	0	0	1	1	1	0	1	1	0	0	1	1	1	49	1	1	1	1	1	1	1	1	1	1	1	1	1	1	1	1
NGICDV-015	icddr,b	Gulshan	Dhaka	4/12/2015	BD-2	Ogawa	69	R	S	R	R	R	I	R	R	10	0	1	1	0	0	1	1	1	0	1	1	0	0	1	1	1	49	1	1	1	1	1	1	1	1	1	1	1	1	1	1	1	1
NGICDV-017	icddr,b	Jatrabari	Dhaka	16/12/2015	BD-2	Inaba	69	R	S	R	R	R	I	R	S	10	0	1	1	0	0	1	1	1	0	1	1	0	0	1	1	1	49	1	1	1	1	1	1	1	1	1	1	1	1	1	1	1	1
NGICDV-018	icddr,b	Joydebpur/Gazipur	Dhaka	26/12/2015	BD-2	Inaba	69	S	S	R	R	I	S	R	R	10	0	1	1	0	0	1	1	1	0	1	1	0	0	1	1	1	49	1	1	1	1	1	1	1	1	1	1	1	1	1	1	1	1
NGICDV-019	icddr,b	Motijheel	Dhaka	2015-10-03	BD-2	Ogawa	69	R	S	R	R	R	S	R	S	10	0	1	1	0	0	1	1	1	0	1	1	0	0	1	1	1	49	1	1	1	1	1	1	1	1	1	1	1	1	1	1	1	1
NGICDV-020	icddr,b	Narsingdi	Dhaka	13/11/2015	BD-2	Ogawa	69	I	S	R	R	I	S	R	S	10	0	1	1	0	0	1	1	1	0	1	1	0	0	1	1	1	49	1	1	1	1	1	1	1	1	1	1	1	1	1	1	1	1
NGICDV-025	icddr,b	Habiganj	Sylhet	2016-07-20	BD-2	Inaba	69	I	S	R	R	I	S	R	S	10	0	1	1	0	0	1	1	1	0	1	1	0	0	1	1	1	49	1	1	1	1	1	1	1	1	1	1	1	1	1	1	1	1
NGICDV-026	icddr,b	Habiganj	Sylhet	2016-07-30	BD-2	Inaba	69	R	S	R	R	R	R	R	S	10	0	1	1	0	0	1	1	1	0	1	1	0	0	1	1	1	49	1	1	1	1	1	1	1	1	1	1	1	1	1	1	1	1
NGICDV-027	icddr,b	Habiganj	Sylhet	2016-08-20	BD-2	Inaba	69	I	S	R	R	I	I	R	S	10	0	1	1	0	0	1	1	1	0	1	1	0	0	1	1	1	49	1	1	1	1	1	1	1	1	1	1	1	1	1	1	1	1
NGICDV-029	icddr,b	Habiganj	Sylhet	2016-08-28	BD-2	Inaba	69	I	S	R	R	I	I	R	S	10	0	1	1	0	0	1	1	1	0	1	1	0	0	1	1	1	49	1	1	1	1	1	1	1	1	1	1	1	1	1	1	1	1
NGICDV-030	icddr,b	Habiganj	Sylhet	2016-09-01	BD-2	Inaba	69	I	S	R	R	I	S	R	S	10	0	1	1	0	0	1	1	1	0	1	1	0	0	1	1	1	48	1	1	1	1	1	1	1	1	1	1	1	1	1	1	1	1
NGICDV-031	icddr,b	Tongi	Dhaka	2016-01-17	BD-2	Inaba	69	I	S	R	R	I	S	R	S	10	0	1	1	0	0	1	1	1	0	1	1	0	0	1	1	1	49	1	1	1	1	1	1	1	1	1	1	1	1	1	1	1	1
NGICDV-032	icddr,b	Khilgaon	Dhaka	2016-01-18	BD-2	Inaba	69	S	S	R	R	I	S	I	I	10	0	1	1	0	0	1	1	1	0	1	1	0	0	1	1	1	49	1	1	1	1	1	1	1	1	1	1	1	1	1	1	1	1
NGICDV-033	icddr,b	Tongi	Dhaka	2016-01-24	BD-1.2	Ogawa	69	I	S	S	R	I	S	S	S	5	0	0	0	0	0	1	1	1	0	1	1	0	0	0	0	0	49	1	1	1	1	1	1	1	1	1	1	1	1	1	1	1	1
NGICDV-034	icddr,b	lalbagh	Dhaka	2016-03-17	BD-2	Inaba	69	S	S	R	R	I	S	I	I	10	0	1	1	0	0	1	1	1	0	1	1	0	0	1	1	1	49	1	1	1	1	1	1	1	1	1	1	1	1	1	1	1	1
NGICDV-035	icddr,b	Ramna	Dhaka	2016-03-23	BD-2	Inaba	69	S	S	R	R	I	S	R	R	10	0	1	1	0	0	1	1	1	0	1	1	0	0	1	1	1	49	1	1	1	1	1	1	1	1	1	1	1	1	1	1	1	1
NGICDV-036	icddr,b	Dakshinkhan	Dhaka	2016-03-27	BD-2	Inaba	69	R	S	R	R	I	S	R	R	10	0	1	1	0	0	1	1	1	0	1	1	0	0	1	1	1	49	1	1	1	1	1	1	1	1	1	1	1	1	1	1	1	1
NGICDV-037	icddr,b	Fatullah	Dhaka	2016-04-04	BD-2	Inaba	69	S	S	R	R	I	R	R	R	10	0	1	1	0	0	1	1	1	0	1	1	0	0	1	1	1	49	1	1	1	1	1	1	1	1	1	1	1	1	1	1	1	1
NGICDV-038	icddr,b	Mohammadpur	Dhaka	2016-04-11	BD-2	Inaba	69	I	S	R	R	R	R	R	R	10	0	1	1	0	0	1	1	1	0	1	1	0	0	1	1	1	49	1	1	1	1	1	1	1	1	1	1	1	1	1	1	1	1
NGICDV-039	icddr,b	Demra	Dhaka	2016-07-17	BD-2	Inaba	69	I	S	R	R	I	R	R	R	10	0	1	1	0	0	1	1	1	0	1	1	0	0	1	1	1	49	1	1	1	1	1	1	1	1	1	1	1	1	1	1	1	1
NGICDV-040	icddr,b	Mirpur	Dhaka	2016-09-05	BD-2	Inaba	69	I	S	R	R	I	I	R	R	10	0	1	1	0	0	1	1	1	0	1	1	0	0	1	1	1	49	1	1	1	1	1	1	1	1	1	1	1	1	1	1	1	1
NGICDV-041	icddr,b	BITID,Chattogram	Chittagong	2017-02-12	BD-2	Inaba	69	I	S	R	R	I	I	R	R	10	0	1	1	0	0	1	1	1	0	1	1	0	0	1	1	1	49	1	1	1	1	1	1	1	1	1	1	1	1	1	1	1	1
NGICDV-042	icddr,b	BITID,Chattogram	Chittagong	2017-05-06	BD-2	Inaba	69	I	S	R	R	I	I	R	R	10	0	1	1	0	0	1	1	1	0	1	1	0	0	1	1	1	49	1	1	1	1	1	1	1	1	1	1	1	1	1	1	1	1
NGICDV-043	icddr,b	BITID,Chattogram	Chittagong	2017-06-07	BD-2	Inaba	69	R	S	R	R	I	I	R	R	10	0	1	1	0	0	1	1	1	0	1	1	0	0	1	1	1	49	1	1	1	1	1	1	1	1	1	1	1	1	1	1	1	1
NGICDV-044	icddr,b	BITID,Chattogram	Chittagong	2017-11-11	BD-2	Inaba	69	R	S	R	R	R	I	R	R	10	0	1	1	0	0	1	1	1	0	1	1	0	0	1	1	1	49	1	1	1	1	1	1	1	1	1	1	1	1	1	1	1	1
NGICDV-047	icddr,b	Habiganj	Sylhet	2017-04-01	BD-2	Inaba	69	R	S	R	R	I	S	R	R	10	0	1	1	0	0	1	1	1	0	1	1	0	0	1	1	1	49	1	1	1	1	1	1	1	1	1	1	1	1	1	1	1	1
NGICDV-048	icddr,b	DMCH,Dhaka	Dhaka	2017-04-15	BD-2	Inaba	69	I	S	R	R	I	I	R	R	10	0	1	1	0	0	1	1	1	0	1	1	0	0	1	1	1	49	1	1	1	1	1	1	1	1	1	1	1	1	1	1	1	1
NGICDV-049	icddr,b	Tangail	Dhaka	2017-03-14	BD-2	Inaba	69	I	S	R	R	I	I	R	R	10	0	1	1	0	0	1	1	1	0	1	1	0	0	1	1	1	49	1	1	1	1	1	1	1	1	1	1	1	1	1	1	1	1
NGICDV-050	icddr,b	Shibganj	Rajshahi	2017-07-12	BD-1.2	Ogawa	69	R	S	S	R	R	S	I	I	9	0	1	1	0	0	1	1	1	0	1	1	1	0	1	0	0	49	1	1	1	1	1	1	1	1	1	1	1	1	1	1	1	1
NGICDV-051	icddr,b	Ramna	Dhaka	2017-03-04	BD-2	Inaba	69	R	S	R	R	I	I	R	R	10	0	1	1	0	0	1	1	1	0	1	1	0	0	1	1	1	49	1	1	1	1	1	1	1	1	1	1	1	1	1	1	1	1
NGICDV-052	icddr,b	Jatrabari	Dhaka	2017-03-20	BD-2	Inaba	69	R	S	R	R	R	I	R	R	10	0	1	1	0	0	1	1	1	0	1	1	0	0	1	1	1	49	1	1	1	1	1	1	1	1	1	1	1	1	1	1	1	1
NGICDV-053	icddr,b	Rampura	Dhaka	2017-03-21	BD-2	Inaba	69	I	S	R	R	R	I	R	R	10	0	1	1	0	0	1	1	1	0	1	1	0	0	1	1	1	49	1	1	1	1	1	1	1	1	1	1	1	1	1	1	1	1
NGICDV-054	icddr,b	Bandar	Dhaka	2017-03-30	BD-2	Inaba	69	R	S	R	R	R	I	R	R	10	0	1	1	0	0	1	1	1	0	1	1	0	0	1	1	1	49	1	1	1	1	1	1	1	1	1	1	1	1	1	1	1	1
NGICDV-055	icddr,b	Keraniganj	Dhaka	2017-03-31	BD-2	Inaba	69	R	S	R	R	I	I	R	R	10	0	1	1	0	0	1	1	1	0	1	1	0	0	1	1	1	49	1	1	1	1	1	1	1	1	1	1	1	1	1	1	1	1
NGICDV-056	icddr,b	Badda	Dhaka	2017-03-31	BD-2	Inaba	69	R	S	R	R	R	I	R	R	10	0	1	1	0	0	1	1	1	0	1	1	0	0	1	1	1	49	1	1	1	1	1	1	1	1	1	1	1	1	1	1	1	1
NGICDV-058	icddr,b	Kotwali	Dhaka	2017-04-09	BD-2	Inaba	69	R	S	R	R	R	R	R	R	10	0	1	1	0	0	1	1	1	0	1	1	0	0	1	1	1	49	1	1	1	1	1	1	1	1	1	1	1	1	1	1	1	1
NGICDV-061	icddr,b	Tangail	Dhaka	2018-04-25	BD-1.2	Ogawa	69	R	S	S	R	I	I	S	S	9	0	1	1	0	0	1	1	1	0	1	1	1	0	1	0	0	49	1	1	1	1	1	1	1	1	1	1	1	1	1	1	1	1
NGICDV-062	icddr,b	Tangail	Dhaka	2018-09-24	BD-1.2	Ogawa	69	R	S	S	R	I	I	S	S	9	0	1	1	0	0	1	1	1	0	1	1	1	0	1	0	0	49	1	1	1	1	1	1	1	1	1	1	1	1	1	1	1	1
NGICDV-063	icddr,b	Tangail	Dhaka	2018-09-29	BD-1.2	Ogawa	69	R	S	S	R	I	I	S	S	9	0	1	1	0	0	1	1	1	0	1	1	1	0	1	0	0	49	1	1	1	1	1	1	1	1	1	1	1	1	1	1	1	1
NGICDV-065	icddr,b	Narayanganj	Dhaka	2018-11-26	BD-1.2	Ogawa	69	R	S	S	R	I	S	S	S	9	0	1	1	0	0	1	1	1	0	1	1	1	0	1	0	0	49	1	1	1	1	1	1	1	1	1	1	1	1	1	1	1	1
NGICDV-066	icddr,b	Narayanganj	Dhaka	2018-12-08	BD-2	Ogawa	69	R	S	S	R	I	I	S	S	7	0	1	1	0	0	1	1	1	0	1	1	0	0	0	0	0	49	1	1	1	1	1	1	1	1	1	1	1	1	1	1	1	1
NGICDV-067	icddr,b	Chuadanga	Khulna	2018-01-03	BD-2	Inaba	69	I	S	S	R	I	S	S	S	10	0	1	1	0	0	1	1	1	0	1	1	0	0	1	1	1	49	1	1	1	1	1	1	1	1	1	1	1	1	1	1	1	1
NGICDV-071	icddr,b	Chawkbazar	Dhaka	2018-05-06	BD-1.2	Ogawa	69	I	S	S	R	I	S	S	S	9	0	1	1	0	0	1	1	1	0	1	1	1	0	1	0	0	49	1	1	1	1	1	1	1	1	1	1	1	1	1	1	1	1
NGICDV-072	icddr,b	Bangshal	Dhaka	2018-05-07	BD-1.2	Ogawa	69	R	S	S	R	I	S	S	S	9	0	1	1	0	0	1	1	1	0	1	1	1	0	1	0	0	49	1	1	1	1	1	1	1	1	1	1	1	1	1	1	1	1
NGICDV-073	icddr,b	Shampur	Dhaka	2018-05-08	BD-1.2	Ogawa	69	I	S	S	R	I	S	S	S	9	0	1	1	0	0	1	1	1	0	1	1	1	0	1	0	0	49	1	1	1	1	1	1	1	1	1	1	1	1	1	1	1	1
NGICDV-074	icddr,b	Mohammadpur	Dhaka	2018-05-26	BD-1.2	Ogawa	69	R	S	S	R	I	S	S	S	9	0	1	1	0	0	1	1	1	0	1	1	1	0	1	0	0	49	1	1	1	1	1	1	1	1	1	1	1	1	1	1	1	1
NGICDV-075	icddr,b	Siddhirganj	Dhaka	2018-07-04	BD-1.2	Ogawa	69	I	S	S	R	I	S	S	S	10	0	1	1	1	0	1	1	1	0	1	1	1	0	1	0	0	49	1	1	1	1	1	1	1	1	1	1	1	1	1	1	1	1
NGICDV-076	icddr,b	Jatrabari	Dhaka	2018-07-25	BD-1.2	Ogawa	69	R	S	S	R	I	S	S	S	9	0	1	1	0	0	1	1	1	0	1	1	1	0	1	0	0	49	1	1	1	1	1	1	1	1	1	1	1	1	1	1	1	1
NGICDV-077	icddr,b	Dakshinkhan	Dhaka	2018-09-28	BD-1.2	Ogawa	69	I	S	S	R	I	S	S	S	9	0	1	1	0	0	1	1	1	0	1	1	1	0	1	0	0	49	1	1	1	1	1	1	1	1	1	1	1	1	1	1	1	1
NGICDV-078	icddr,b	Kadamtali	Dhaka	2018-09-30	BD-1.2	Ogawa	69	R	S	S	R	I	S	S	S	9	0	1	1	0	0	1	1	1	0	1	1	1	0	1	0	0	49	1	1	1	1	1	1	1	1	1	1	1	1	1	1	1	1
NGICDV-079	icddr,b	Mohammadpur	Dhaka	2018-04-28	BD-1.2	Ogawa	69	I	S	S	R	I	S	S	S	9	0	1	1	0	0	1	1	1	0	1	1	1	0	1	0	0	49	1	1	1	1	1	1	1	1	1	1	1	1	1	1	1	1
NGICDV-080	icddr,b	Mirpur	Dhaka	2018-11-04	BD-1.2	Ogawa	69	I	S	S	R	I	S	S	S	9	0	1	1	0	0	1	1	1	0	1	1	1	0	1	0	0	49	1	1	1	1	1	1	1	1	1	1	1	1	1	1	1	1
NGICDV-081	icddr,b	Naogaon	Rajshahi	2019-02-03	BD-2	Inaba	69	R	R	R	R	R	I	R	R	14	1	1	1	0	1	1	1	1	1	1	1	0	1	1	1	1	49	1	1	1	1	1	1	1	1	1	1	1	1	1	1	1	1
NGICDV-082	icddr,b	Naogaon	Rajshahi	2019-11-03	BD-1.2	Ogawa	69	R	S	S	R	I	S	S	S	9	0	1	1	0	0	1	1	1	0	1	1	1	0	1	0	0	49	1	1	1	1	1	1	1	1	1	1	1	1	1	1	1	1
NGICDV-084	icddr,b	Naogaon	Rajshahi	2019-07-16	BD-2	Ogawa	69	R	S	S	R	I	R	S	S	10	0	1	1	0	0	1	1	1	0	1	1	0	0	1	1	1	49	1	1	1	1	1	1	1	1	1	1	1	1	1	1	1	1
NGICDV-085	icddr,b	DMCH,Dhaka	Dhaka	2019-12-28	BD-1.2	Inaba	69	I	S	S	R	R	I	S	S	9	0	1	1	0	0	1	1	1	0	1	1	1	0	1	0	0	49	1	1	1	1	1	1	1	1	1	1	1	1	1	1	1	1
NGICDV-086	icddr,b	DMCH,Dhaka	Dhaka	2019-11-13	BD-1.2	Ogawa	69	I	S	S	R	I	S	S	S	9	0	1	1	0	0	1	1	1	0	1	1	1	0	1	0	0	49	1	1	1	1	1	1	1	1	1	1	1	1	1	1	1	1
NGICDV-087	icddr,b	BITID,Chattogram	Chittagong	2019-04-27	BD-1.2	Ogawa	69	I	S	S	R	I	I	S	S	9	0	1	1	0	0	1	1	1	0	1	1	1	0	1	0	0	49	1	1	1	1	1	1	1	1	1	1	1	1	1	1	1	1
NGICDV-088	icddr,b	BITID,Chattogram	Chittagong	2019-06-24	BD-1.2	Ogawa	69	R	S	S	R	I	I	S	S	7	0	0	0	0	0	1	1	1	0	1	1	1	0	1	0	0	49	1	1	1	1	1	1	1	1	1	1	1	1	1	1	1	1
NGICDV-090	icddr,b	Chowgasa,Jessore	Khulna	2019-11-13	BD-1.2	Ogawa	69	I	S	S	R	I	I	S	S	9	0	1	1	0	0	1	1	1	0	1	1	1	0	1	0	0	49	1	1	1	1	1	1	1	1	1	1	1	1	1	1	1	1
NGICDV-091	icddr,b	Bangshal	Dhaka	2019-05-21	BD-1.2	Ogawa	69	I	S	S	R	I	S	S	S	9	0	1	1	0	0	1	1	1	0	1	1	1	0	1	0	0	49	1	1	1	1	1	1	1	1	1	1	1	1	1	1	1	1
NGICDV-092	icddr,b	Dakshinkhan	Dhaka	2019-05-23	BD-1.2	Ogawa	69	I	S	S	R	I	S	S	S	9	0	1	1	0	0	1	1	1	0	1	1	1	0	1	0	0	49	1	1	1	1	1	1	1	1	1	1	1	1	1	1	1	1
NGICDV-095	icddr,b	Khilkhet	Dhaka	2019-04-12	BD-1.2	Ogawa	69	R	S	S	R	I	S	S	S	9	0	1	1	0	0	1	1	1	0	1	1	1	0	1	0	0	49	1	1	1	1	1	1	1	1	1	1	1	1	1	1	1	1
NGICDV-096	icddr,b	Joydebpur/Gazipur	Dhaka	2019-04-20	BD-1.2	Ogawa	69	I	S	S	R	I	S	S	S	9	0	1	1	0	0	1	1	1	0	1	1	1	0	1	0	0	49	1	1	1	1	1	1	1	1	1	1	1	1	1	1	1	1
NGICDV-097	icddr,b	Lalbagh	Dhaka	2019-06-02	BD-1.2	Ogawa	69	I	S	S	R	I	S	S	S	9	0	1	1	0	0	1	1	1	0	1	1	1	0	1	0	0	49	1	1	1	1	1	1	1	1	1	1	1	1	1	1	1	1
NGICDV-098	icddr,b	Mohammadpur	Dhaka	2019-06-02	BD-1.2	Ogawa	69	I	S	S	R	I	S	S	S	9	0	1	1	0	0	1	1	1	0	1	1	1	0	1	0	0	49	1	1	1	1	1	1	1	1	1	1	1	1	1	1	1	1
NGIEDV-007	IEDCR	Narayanganj	Dhaka	2020-05-11	BD-1.2	Inaba	69	I	S	S	R	I	S	S	S	9	0	1	1	0	0	1	1	1	0	1	1	1	0	1	0	0	49	1	1	1	1	1	1	1	1	1	1	1	1	1	1	1	1
NGIEDV-017	IEDCR	Narayanganj	Dhaka	16/11/2020	BD-1.2	Inaba	69	R	S	R	S	R	R	R	S	9	0	1	1	0	0	1	1	1	0	1	1	1	0	1	0	0	49	1	1	1	1	1	1	1	1	1	1	1	1	1	1	1	1
NGIEDV-025	IEDCR	Narayanganj	Dhaka	16/11/2020	BD-1.2	Inaba	69	R	S	S	R	S	S	S	S	9	0	1	1	0	0	1	1	1	0	1	1	1	0	1	0	0	49	1	1	1	1	1	1	1	1	1	1	1	1	1	1	1	1
NGIEDV-027	IEDCR	Narayanganj	Dhaka	2020-01-11	BD-1.2	Inaba	69	R	S	S	R	I	S	S	S	9	0	1	1	0	0	1	1	1	0	1	1	1	0	1	0	0	49	1	1	1	1	1	1	1	1	1	1	1	1	1	1	1	1
NGIEDV-028	IEDCR	Narayanganj	Dhaka	2020-01-11	BD-1.2	Inaba	69	R	S	S	R	I	S	S	S	9	0	1	1	0	0	1	1	1	0	1	1	1	0	1	0	0	49	1	1	1	1	1	1	1	1	1	1	1	1	1	1	1	1
NGIEDV-029	IEDCR	Narayanganj	Dhaka	2020-01-11	BD-1.2	Inaba	69	R	I	S	R	I	S	S	S	9	0	1	1	0	0	1	1	1	0	1	1	1	0	1	0	0	49	1	1	1	1	1	1	1	1	1	1	1	1	1	1	1	1
NGIEDV-039	IEDCR	Narayanganj	Dhaka	2020-07-12	BD-1.2	Inaba	69	R	S	S	R	I	S	S	S	9	0	1	1	0	0	1	1	1	0	1	1	1	0	1	0	0	49	1	1	1	1	1	1	1	1	1	1	1	1	1	1	1	1
NGIEDV-044	IEDCR	Narayanganj	Dhaka	2020-07-12	BD-1.2	Ogawa	69	I	S	S	R	I	S	S	S	9	0	1	1	0	0	1	1	1	0	1	1	1	0	1	0	0	49	1	1	1	1	1	1	1	1	1	1	1	1	1	1	1	1
NGIEDV-046	IEDCR	Narayanganj	Dhaka	2020-07-12	BD-1.2	Inaba	69	R	S	S	R	I	S	S	S	9	0	1	1	0	0	1	1	1	0	1	1	1	0	1	0	0	49	1	1	1	1	1	1	1	1	1	1	1	1	1	1	1	1
NGIEDV-047	IEDCR	Narayanganj	Dhaka	2020-07-12	BD-1.2	Inaba	69	R	S	S	R	I	S	S	S	9	0	1	1	0	0	1	1	1	0	1	1	1	0	1	0	0	49	1	1	1	1	1	1	1	1	1	1	1	1	1	1	1	1
NGIEDV-048	IEDCR	Narayanganj	Dhaka	2020-07-12	BD-1.2	Inaba	69	I	S	S	R	I	S	S	S	9	0	1	1	0	0	1	1	1	0	1	1	1	0	1	0	0	49	1	1	1	1	1	1	1	1	1	1	1	1	1	1	1	1
NGIEDV-049	IEDCR	Narayanganj	Dhaka	2020-07-12	BD-1.2	Inaba	69	R	S	S	R	I	S	S	S	9	0	1	1	0	0	1	1	1	0	1	1	1	0	1	0	0	49	1	1	1	1	1	1	1	1	1	1	1	1	1	1	1	1
NGIEDV-057	IEDCR	Narayanganj	Dhaka	22/12/2021	BD-1.2	Ogawa	69	R	S	S	R	I	S	S	S	9	0	1	1	0	0	1	1	1	0	1	1	1	0	1	0	0	49	1	1	1	1	1	1	1	1	1	1	1	1	1	1	1	1
NGIEDV-058	IEDCR	Narayanganj	Dhaka	22/12/2021	BD-1.2	Ogawa	69	S	R	R	R	R	R	R	S	9	0	1	1	0	0	1	1	1	0	1	1	1	0	1	0	0	49	1	1	1	1	1	1	1	1	1	1	1	1	1	1	1	1
NGIEDV-059	IEDCR	Narayanganj	Dhaka	22/12/2021	BD-1.2	Ogawa	69	S	R	R	R	R	R	R	S	9	0	1	1	0	0	1	1	1	0	1	1	1	0	1	0	0	49	1	1	1	1	1	1	1	1	1	1	1	1	1	1	1	1
NGIEDV-060	IEDCR	Narayanganj	Dhaka	22/12/2021	BD-1.2	Inaba	69	R	R	R	R	R	R	R	S	9	0	1	1	0	0	1	1	1	0	1	1	1	0	1	0	0	49	1	1	1	1	1	1	1	1	1	1	1	1	1	1	1	1
NGIEDV-061	IEDCR	Narayanganj	Dhaka	22/12/2021	BD-1.2	Inaba	69	R	S	S	R	I	S	S	S	9	0	1	1	0	0	1	1	1	0	1	1	1	0	1	0	0	49	1	1	1	1	1	1	1	1	1	1	1	1	1	1	1	1
NGIEDV-062	IEDCR	Narayanganj	Dhaka	22/12/2021	BD-1.2	Inaba	69	R	S	S	R	I	S	S	S	9	0	1	1	0	0	1	1	1	0	1	1	1	0	1	0	0	49	1	1	1	1	1	1	1	1	1	1	1	1	1	1	1	1
NGIEDV-063	IEDCR	Narayanganj	Dhaka	22/12/2021	BD-1.2	Inaba	69	I	S	S	R	I	S	S	S	9	0	1	1	0	0	1	1	1	0	1	1	1	0	1	0	0	49	1	1	1	1	1	1	1	1	1	1	1	1	1	1	1	1
NGIEDV-064	IEDCR	Narayanganj	Dhaka	2021-04-02	BD-1.2	Inaba	69	R	S	S	R	I	S	S	S	5	0	0	0	0	0	1	1	1	0	1	1	0	0	0	0	0	49	1	1	1	1	1	1	1	1	1	1	1	1	1	1	1	1
NGIEDV-065	IEDCR	Narayanganj	Dhaka	2021-04-02	BD-1.2	Ogawa	69	R	S	S	R	S	S	S	S	9	0	1	1	0	0	1	1	1	0	1	1	1	0	1	0	0	49	1	1	1	1	1	1	1	1	1	1	1	1	1	1	1	1
NGIEDV-066	IEDCR	Narayanganj	Dhaka	2021-04-02	BD-1.2	Inaba	69	R	S	S	R	S	S	S	S	9	0	1	1	0	0	1	1	1	0	1	1	1	0	1	0	0	49	1	1	1	1	1	1	1	1	1	1	1	1	1	1	1	1
NGIEDV-067	IEDCR	Narayanganj	Dhaka	2021-04-02	BD-1.2	Inaba	69	R	S	S	R	S	S	S	S	9	0	1	1	0	0	1	1	1	0	1	1	1	0	1	0	0	49	1	1	1	1	1	1	1	1	1	1	1	1	1	1	1	1
NGIEDV-068	IEDCR	Narayanganj	Dhaka	2021-04-02	BD-1.2	Inaba	69	R	S	S	R	S	S	S	S	9	0	1	1	0	0	1	1	1	0	1	1	1	0	1	0	0	49	1	1	1	1	1	1	1	1	1	1	1	1	1	1	1	1
NGIEDV-069	IEDCR	Narayanganj	Dhaka	2021-04-02	BD-1.2	Inaba	69	I	S	S	R	S	S	S	S	9	0	1	1	0	0	1	1	1	0	1	1	1	0	1	0	0	49	1	1	1	1	1	1	1	1	1	1	1	1	1	1	1	1
NGIEDV-070	IEDCR	Narayanganj	Dhaka	2021-04-02	BD-1.2	Inaba	69	R	S	S	R	S	S	S	S	9	0	1	1	0	0	1	1	1	0	1	1	1	0	1	0	0	49	1	1	1	1	1	1	1	1	1	1	1	1	1	1	1	1
NGIEDV-074	IEDCR	Narayanganj	Dhaka	2021-02-03	BD-1.2	Inaba	69	I	S	S	R	S	S	S	S	9	0	1	1	0	0	1	1	1	0	1	1	1	0	1	0	0	49	1	1	1	1	1	1	1	1	1	1	1	1	1	1	1	1
NGIEDV-075	IEDCR	Narayanganj	Dhaka	2021-02-03	BD-1.2	Inaba	69	R	S	S	R	S	S	S	S	9	0	1	1	0	0	1	1	1	0	1	1	1	0	1	0	0	48	1	1	1	1	1	1	1	1	1	1	1	1	1	1	1	1
NGIEDV-076	IEDCR	Narayanganj	Dhaka	2021-02-03	BD-1.2	Ogawa	69	R	S	S	R	S	S	S	S	9	0	1	1	0	0	1	1	1	0	1	1	1	0	1	0	0	45	1	1	0	1	1	1	1	1	1	0	0	1	1	1	1	1
NGIEDV-077	IEDCR	Narayanganj	Dhaka	2021-02-03	BD-1.2	Inaba	69	R	S	S	R	S	S	S	S	9	0	1	1	0	0	1	1	1	0	1	1	1	0	1	0	0	49	1	1	1	1	1	1	1	1	1	1	1	1	1	1	1	1
NGIEDV-078	IEDCR	Narayanganj	Dhaka	2021-02-03	BD-1.2	Ogawa	69	R	S	S	R	S	S	S	S	9	0	1	1	0	0	1	1	1	0	1	1	1	0	1	0	0	49	1	1	1	1	1	1	1	1	1	1	1	1	1	1	1	1
NGIEDV-079	IEDCR	Narayanganj	Dhaka	2021-02-03	BD-1.2	Inaba	69	R	S	S	R	S	S	S	S	9	0	1	1	0	0	1	1	1	0	1	1	1	0	1	0	0	49	1	1	1	1	1	1	1	1	1	1	1	1	1	1	1	1
NGIEDV-080	IEDCR	Narayanganj	Dhaka	2021-02-03	BD-1.2	Inaba	69	I	S	S	R	S	S	S	S	9	0	1	1	0	0	1	1	1	0	1	1	1	0	1	0	0	49	1	1	1	1	1	1	1	1	1	1	1	1	1	1	1	1
NGIEDV-082	IEDCR	Narayanganj	Dhaka	21/03/2021	BD-1.2	Inaba	69	R	S	S	R	S	S	S	S	9	0	1	1	0	0	1	1	1	0	1	1	1	0	1	0	0	49	1	1	1	1	1	1	1	1	1	1	1	1	1	1	1	1
NGIEDV-086	IEDCR	Narayanganj	Dhaka	21/03/2021	BD-1.2	Ogawa	69	I	S	S	R	S	S	S	S	9	0	1	1	0	0	1	1	1	0	1	1	1	0	1	0	0	49	1	1	1	1	1	1	1	1	1	1	1	1	1	1	1	1
NGIEDV-087	IEDCR	Narayanganj	Dhaka	21/03/2021	BD-1.2	Ogawa	69	R	S	S	R	S	S	S	S	9	0	1	1	0	0	1	1	1	0	1	1	1	0	1	0	0	49	1	1	1	1	1	1	1	1	1	1	1	1	1	1	1	1
NGIEDV-088	IEDCR	Narayanganj	Dhaka	21/03/2021	BD-1.2	Ogawa	69	I	S	S	R	S	S	S	S	9	0	1	1	0	0	1	1	1	0	1	1	1	0	1	0	0	49	1	1	1	1	1	1	1	1	1	1	1	1	1	1	1	1
NGIEDV-089	IEDCR	Narayanganj	Dhaka	21/03/2021	BD-1.2	Inaba	69	R	S	S	R	S	S	S	S	9	0	1	1	0	0	1	1	1	0	1	1	1	0	1	0	0	49	1	1	1	1	1	1	1	1	1	1	1	1	1	1	1	1
NGIEDV-090	IEDCR	Narayanganj	Dhaka	21/03/2021	BD-1.2	Ogawa	69	R	S	S	R	S	S	S	S	9	0	1	1	0	0	1	1	1	0	1	1	1	0	1	0	0	49	1	1	1	1	1	1	1	1	1	1	1	1	1	1	1	1
NGIEDV-093	IEDCR	Narayanganj	Dhaka	21/03/2021	BD-1.2	Inaba	69	R	S	S	R	I	S	S	S	9	0	1	1	0	0	1	1	1	0	1	1	1	0	1	0	0	49	1	1	1	1	1	1	1	1	1	1	1	1	1	1	1	1
NGIEDV-094	IEDCR	Narayanganj	Dhaka	21/03/2021	BD-1.2	Inaba	69	R	S	S	R	S	S	S	S	9	0	1	1	0	0	1	1	1	0	1	1	1	0	1	0	0	49	1	1	1	1	1	1	1	1	1	1	1	1	1	1	1	1
NGIEDV-095	IEDCR	Narayanganj	Dhaka	21/03/2021	BD-1.2	Ogawa	69	R	S	S	R	S	S	S	S	9	0	1	1	0	0	1	1	1	0	1	1	1	0	1	0	0	49	1	1	1	1	1	1	1	1	1	1	1	1	1	1	1	1
NGIEDV-096	IEDCR	Narayanganj	Dhaka	2021-03-04	BD-1.2	Inaba	69	R	S	S	R	I	S	S	S	9	0	1	1	0	0	1	1	1	0	1	1	1	0	1	0	0	49	1	1	1	1	1	1	1	1	1	1	1	1	1	1	1	1
NGIEDV-097	IEDCR	Narayanganj	Dhaka	25/04/2021	BD-1.2	Ogawa	69	R	S	S	R	I	S	S	S	9	0	1	1	0	0	1	1	1	0	1	1	1	0	1	0	0	49	1	1	1	1	1	1	1	1	1	1	1	1	1	1	1	1
NGIEDV-100	IEDCR	Narayanganj	Dhaka	19/05/2021	BD-1.2	Inaba	69	R	S	S	R	I	S	S	S	9	0	1	1	0	0	1	1	1	0	1	1	1	0	1	0	0	49	1	1	1	1	1	1	1	1	1	1	1	1	1	1	1	1
NGIEDV-102	IEDCR	BARISAL	Barisal	25/04/2021	BD-1.2	Ogawa	69	R	S	S	R	I	S	S	S	9	0	1	1	0	0	1	1	1	0	1	1	1	0	1	0	0	49	1	1	1	1	1	1	1	1	1	1	1	1	1	1	1	1
NGIEDV-103	IEDCR	BARISAL	Barisal	25/04/2021	BD-1.2	Ogawa	69	R	S	S	R	I	S	S	S	9	0	1	1	0	0	1	1	1	0	1	1	1	0	1	0	0	49	1	1	1	1	1	1	1	1	1	1	1	1	1	1	1	1
NGIEDV-104	IEDCR	BARISAL	Barisal	25/04/2021	BD-1.2	Inaba	69	R	S	S	R	I	S	S	S	9	0	1	1	0	0	1	1	1	0	1	1	1	0	1	0	0	49	1	1	1	1	1	1	1	1	1	1	1	1	1	1	1	1
NGIEDV-105	IEDCR	BARISAL	Barisal	25/04/2021	BD-1.2	Inaba	69	S	S	S	R	S	S	S	S	9	0	1	1	0	0	1	1	1	0	1	1	1	0	1	0	0	49	1	1	1	1	1	1	1	1	1	1	1	1	1	1	1	1
NGIEDV-106	IEDCR	BARISAL	Barisal	25/04/2021	BD-1.2	Inaba	69	R	S	S	R	S	S	S	S	5	0	0	0	0	0	1	1	1	0	1	1	0	0	0	0	0	49	1	1	1	1	1	1	1	1	1	1	1	1	1	1	1	1
NGIEDV-108	IEDCR	BARISAL	Barisal	25/04/2021	BD-1.2	Ogawa	69	R	S	S	R	I	S	S	S	9	0	1	1	0	0	1	1	1	0	1	1	1	0	1	0	0	49	1	1	1	1	1	1	1	1	1	1	1	1	1	1	1	1
NGIEDV-109	IEDCR	BARISAL	Barisal	25/04/2021	BD-1.2	Ogawa	69	R	S	S	R	I	S	S	S	9	0	1	1	0	0	1	1	1	0	1	1	1	0	1	0	0	49	1	1	1	1	1	1	1	1	1	1	1	1	1	1	1	1
NGIEDV-110	IEDCR	BARISAL	Barisal	25/04/2021	BD-1.2	Inaba	69	I	S	S	R	I	S	S	S	9	0	1	1	0	0	1	1	1	0	1	1	1	0	1	0	0	49	1	1	1	1	1	1	1	1	1	1	1	1	1	1	1	1
NGIEDV-111	IEDCR	BARISAL	Barisal	25/04/2021	BD-1.2	Ogawa	69	R	S	S	R	I	S	S	S	9	0	1	1	0	0	1	1	1	0	1	1	1	0	1	0	0	49	1	1	1	1	1	1	1	1	1	1	1	1	1	1	1	1
NGIEDV-112	IEDCR	BARISAL	Barisal	25/04/2021	BD-1.2	Inaba	69	R	S	S	R	S	S	S	S	9	0	1	1	0	0	1	1	1	0	1	1	1	0	1	0	0	49	1	1	1	1	1	1	1	1	1	1	1	1	1	1	1	1
NGIEDV-113	IEDCR	BARISAL	Barisal	25/04/2021	BD-1.2	Ogawa	69	R	S	S	R	S	S	S	S	9	0	1	1	0	0	1	1	1	0	1	1	1	0	1	0	0	49	1	1	1	1	1	1	1	1	1	1	1	1	1	1	1	1
[truncated: 33 more columns]
