# Supplementary material for: Core and accessory genomic traits of Vibrio cholerae O1 drive lineage transmission and disease severity
Source: Nat Commun. 2024 Sep 23;15:8231. doi: 10.1038/s41467-024-52238-0 (PMC11420230; doi:10.1038/s41467-024-52238-0)
Supplement: Supplementary file 10 — Supplementary Data 7 [file 41467_2024_52238_MOESM10_ESM.xlsx]

## Sheet: Sheet1
	BD-2 Core	BD-2 Accessory	BD-1.2 Core	BD-1.2 Accessory	Not in BD-2	Not in BD-1.2
BD-2 Core	2176
BD-2 Accessory	0	130
BD-1.2 Core	2152	17	2181
BD-1.2 Accessory	16	10	0	58
Not in BD-2	0	0	12	32	44
Not in BD-1.2	8	103	0	0	0	111
