# Supplementary material for: Core and accessory genomic traits of Vibrio cholerae O1 drive lineage transmission and disease severity
Source: Nat Commun. 2024 Sep 23;15:8231. doi: 10.1038/s41467-024-52238-0 (PMC11420230; doi:10.1038/s41467-024-52238-0)
Supplement: Supplementary file 11 — Supplementary Data 8 [file 41467_2024_52238_MOESM11_ESM.xlsx]

## Sheet: Sheet1
Gene Name	Presence in lineage-specific pangenomes	Presence in single combined pangenome
manA_3	Present only in BD-1.2	Clustered with manA_2 from BD-2 and considered a core gene (manA_2) in combined pangenome
rpoS_2	Present only in BD-1.2	Clustered with rpoS and rpoS_1 from BD-2 and considered an accessory gene (rpoS) in combined pangenome
bcr_1	Present only in BD-1.2	Clustered with bcr from BD-2 and considered a core gene (bcr_1) in combined genome
rhaR_1	Present only in BD-1.2	Clustered with rhaR_3 from BD-2, and considered a core gene (rhaA_1) in combined genome
hlyA	Present only in BD-1.2	Clustered with hlyA_2 from BD-2, and considered a core gene (hlyA) in combined genome
dinG_1	Present only in BD-1.2	Clustered with dinG from BD-2, and considered a core gene (dinG_1) in combined genome
fliF	Present only in BD-1.2	Clustered with unamed gene cluster (group_1028) from BD-2, and considered a core gene (fliF) in combined genome
tolQ_4	Present only in BD-1.2	Clustered with tolQ_3 from BD-2, and considered a core gene (tolQ_4) in combined genome
dmlR_2	Present only in BD-1.2	Clustered with dmlR_3 from BD-2, and considered a core gene (dmlR_2) in combined genome
cheX	Present only in BD-1.2	Clustered with unnamed gene cluster (group_1836) from BD-2, and considered a core gene (cheX) in combined genome
acuC	Present only in BD-1.2	Clustered with unnamed gene cluster (group_1666) from BD-2, and considered a accessory gene (acuC) in combined genome
polC_3	Present only in BD-2	Clustered with dinG_2 from BD-1.2, and considered a core gene (dinG_2) in combined genome
rcsC_10	Present only in BD-2	Clustered with rcsC_11 from BD-1.2, and considered a core gene (rcsC_10) in combined genome
bcr	Present only in BD-2	Clustered with bcr_1 from BD-1.2, and considered a core gene (bcr_1) in combined genome
dinG	Present only in BD-2	Clustered with dinG_1 from BD-1.2, and considered a core gene (dinG_1) in combined genome
hlyA_2	Present only in BD-2	Clustered with hlyA from BD-1.2, and considered a core gene (hlyA) in combined genome
cph2	Present only in BD-2	Clustered with unnamed gene cluster (group_480) from BD-2, and considered a core gene (cph2) in combined genome
toxS_2	Present only in BD-2	Clustered with toxS from BD-1.2 and BD-2, and considered a core gene (toxS) in combined genome
