# Supplementary material for: Core and accessory genomic traits of Vibrio cholerae O1 drive lineage transmission and disease severity
Source: Nat Commun. 2024 Sep 23;15:8231. doi: 10.1038/s41467-024-52238-0 (PMC11420230; doi:10.1038/s41467-024-52238-0)
Supplement: Supplementary file 12 — Supplementary Data 9 [file 41467_2024_52238_MOESM12_ESM.xlsx]

## Sheet: Sheet1
	Core genes excluding unannotated (group genes)	Accessory genes excluding unannotated (group genes)	Unannotated genes
BD1.2	2188	47	1517
BD2	2151	292	2676
