# Supplementary material for: Core and accessory genomic traits of Vibrio cholerae O1 drive lineage transmission and disease severity
Source: Nat Commun. 2024 Sep 23;15:8231. doi: 10.1038/s41467-024-52238-0 (PMC11420230; doi:10.1038/s41467-024-52238-0)
Supplement: Supplementary file 13 — Supplementary Data 10 [file 41467_2024_52238_MOESM13_ESM.xlsx]

## Sheet: Sheet1
	BD-2 Core	BD-2 Accessory	BD-1.2 Core	BD-1.2 Accessory	Not in BD-2	Not in BD-1.2
BD-2 Core	2151
BD-2 Accessory	0	292
BD-1.2 Core	2133	39	2188
BD-1.2 Accessory	4	12	0	47
Not in BD-2	0	0	16	31	47
Not in BD-1.2	14	241	0	0	0	255
