# Supplementary material for: Core and accessory genomic traits of Vibrio cholerae O1 drive lineage transmission and disease severity
Source: Nat Commun. 2024 Sep 23;15:8231. doi: 10.1038/s41467-024-52238-0 (PMC11420230; doi:10.1038/s41467-024-52238-0)
Supplement: Supplementary file 15 — Supplementary Data 12 [file 41467_2024_52238_MOESM15_ESM.xlsx]

## Sheet: Sheet1
Gene Name	Feature found in our cohort	Description	GO terms (molecular function)	Pathways of gene	GO terms (biological process)	Gene essentiality in rich media		Gene essentiality in minimal M9 media		Autotrophic Behaviour		Essential gene on an alternative carbon source		Significant in FVA analysis ( flux span across at least one reaction changes by >10% compared to wildtype )		Significant reactions from FVA analysis (% of isolates with significant change in flux)	Significant in FBA analysis (at least one metabolite yield=0, given that the yield >0 in wildtype)		Significant metabolites from FBA analysis (% of isolates with significant change in yield)
						BD-1.2	BD-2	BD-1.2	BD-2	BD-1.2	BD-2	BD-1.2	BD-2	BD-1.2	BD-2		BD-1.2	BD-2
clcA	core genome SNP	H(+)/Cl(-) exchange transporter ClcA	voltage-gated chloride channel activity // chloride transmembrane transporter activity // antiporter activity	-	transmembrane transport // monoatomic ion transport // chloride transport // monoatomic ion transmembrane transport // proton transmembrane transport // chloride transmembrane transport	not essential	not essential	not essential	not essential	N	N	N	N	Y (5%)	Y (96%)	BD-1.2: CLt3_2pp (5%), CLtex (1%), Clt (1%) BD-2: CLt3_2pp (96%), CLtex (78%), Clt (78%)	Y (95%)	Y (0%)	cl_p (95%)
mak	core genome SNP	Fructokinase	UDP-N-acetylglucosamine 2-epimerase activity // N-acylmannosamine kinase activity // hexokinase activity	glycogen degradation II // trehalose degradation I (low osmolarity)	metabolic process // carbohydrate phosphorylation	not essential	not essential	not essential	not essential	N	N	N	N	N	N	-	N	N
suhB	core genome SNP	Inositol-1-monophosphatase	hydrolase activity // RNA binding // metal ion binding // inositol monophosphate 1-phosphatase activity // inositol monophosphate 4-phosphatase activity // inositol monophosphate 3-phosphatase activity // catalytic activity // inositol monophosphate phosphatase activity	<i>myo</i>-inositol biosynthesis	inositol metabolic process // phosphatidylinositol phosphate biosynthetic process // transcription antitermination // ribosome biogenesis // signal transduction	not essential	not essential	not essential	not essential	N	N	N	N	Y (100%)	Y (100%)	BD-1.2: EX_glyc2p_e (18%), CDPPT160 (100%), DAGK160 (100%), DASYN160 (100%), G2PP (18%), GLYC2Pabcpp (18%), GLYC2Ptex (18%), MI1PP (100%), PLCD (100%) BD-2: CDPPT160 (98%), DAGK160 (98%), DASYN160 (98%), MI1PP (98%), PLCD (98%), EX_glyc2p_e (18%), G2PP (18%), GLYC2Pabcpp (18%), GLYC2Ptex (18%)	Y (100%)	Y (100%)	BD-1.2: 12dgr160_c (100%), BD-2: 12dgr160_c (100%)
murI	core genome SNP	Glutamate racemase	amino-acid racemase activity // racemase and epimerase activity, acting on amino acids and derivatives // racemase activity, acting on amino acids and derivatives // isomerase activity // glutamate racemase activity	UDP-<i>N</i>-acetylmuramoyl-pentapeptide biosynthesis (<i>Vibrio cholerae</i>)	nitrogen compound metabolic process // regulation of cell shape // cell wall organization // peptidoglycan biosynthetic process	essential (6%)	essential (24%)	essential (6%)	essential (24%)	N	N	Y	Y	Y (100%)	Y (98%)	BD-1.2: EX_23camp_e (6%), EX_23ccmp_e (6%), EX_23cgmp_e (6%), EX_23cump_e (6%), EX_2ameph_e (6%), EX_acgal1p_e (6%), EX_amp_e (6%), EX_cmp_e (6%), EX_damp_e (6%), EX_dcmp_e (6%), EX_dgmp_e (6%), EX_dgsn_e (6%), EX_dimp_e (6%), EX_din_e (6%), EX_dtmp_e (6%), EX_dump_e (6%), EX_g3pi_e (6%), EX_glyc2p_e (6%), EX_gmp_e (6%), EX_ile__L_e (6%), EX_imp_e (6%), EX_inost_e (6%), EX_ins_e (6%), EX_leu__L_e…	N	N
glmM	core genome SNP	Phosphoglucosamine mutase	phosphomannomutase activity // intramolecular phosphotransferase activity // isomerase activity // metal ion binding // magnesium ion binding // phosphoglucosamine mutase activity	UDP-<i>N</i>-acetyl-D-glucosamine biosynthesis I // peptidoglycan recycling I	peptidoglycan biosynthetic process // UDP-N-acetylglucosamine biosynthetic process // carbohydrate metabolic process // organic substance metabolic process	essential	essential	essential	essential	N	N	Y	Y	Y (100%)	Y (100%)	BD-1.2: EX_23camp_e (18%), EX_23ccmp_e (18%), EX_23cgmp_e (18%), EX_23cump_e (18%), EX_2ameph_e (18%), EX_acgal1p_e (17%), EX_amp_e (18%), EX_cmp_e (18%), EX_damp_e (18%), EX_dcmp_e (18%), EX_dgmp_e (18%), EX_dgsn_e (18%), EX_dimp_e (18%), EX_din_e (18%), EX_dtmp_e (18%), EX_dump_e (18%), EX_g3pi_e (18%), EX_glyc2p_e (18%), EX_gmp_e (18%), EX_ile__L_e (18%), EX_imp_e (18%), EX_inost_e (18%), EX_i…	Y (100%)	Y (100%)	BD-1.2: 23dhbzs2_c (96%), 23dhbzs3_c (96%), 23dhbzs_c (96%), LalaDgluMdapDala_c (100%), LalaDgluMdapDala_p (100%), LalaDgluMdap_c (89%), LalaDgluMdap_p (89%), acgam1p_c (100%), ala__D_p (100%), alaala_p (89%), anhgm3p_c (100%), anhgm3p_p (100%), anhgm4p_c (100%), anhgm4p_p (100%), anhgm_c (100%), anhgm_p (100%), anhm3p_c (100%), anhm4p_c (100%), anhm_c (100%), gam1p_c (100%), kdo2lipid4_c (100%),…
dltA_1	core genome SNP	D-alanine--D-alanyl carrier protein ligase	-	-	-	not essential	not essential	not essential	not essential	N	N	N	N	Y (100%)	Y (78%)	BD-1.2: EX_cmcbtt_e (100%), EX_dca_e (4%), EX_ddca_e (4%), EX_hdca_e (4%), EX_hdcea_e (4%), EX_hxa_e (4%), EX_lnlc_e (4%), EX_lys__L_e (4%), EX_ocdca_e (4%), EX_ocdcea_e (4%), EX_octa_e (4%), EX_salc_e (100%), EX_ttdca_e (4%), EX_ttdcea_e (4%), 23CTI3 (4%), 24DECOAR (4%), ACACT8r (4%), ACOAD31f (4%), ACOAD32f (4%), ACOAD33f (4%), ACOAD34f (4%), ACOAD8f (4%), CMCBTFtex (100%), CMCBTFtpp (100%), CT…	Y (100%)	Y (78%)	BD-1.2: cmcbtt_c (100%), cmcbtt_p (100%), fcmcbtt_c (100%), BD-2: cmcbtt_c (78%), cmcbtt_p (78%), fcmcbtt_c (78%)
putA	core genome SNP	Bifunctional protein PutA	-	L-proline degradation I // proline to cytochrome <i>bo</i> oxidase electron transfer	-	not essential	not essential	not essential	not essential	N	N	N	N	Y (100%)	Y (100%)	BD-1.2: EX_orn__D_e (99%), EX_pro__L_e (99%), EX_progly_e (99%), 1P2CBXLCYCL (99%), 4HGLSD (100%), AMPTASEPG (99%), DAAD5 (99%), DORNabcpp (99%), DORNtex (99%), G5SD (100%), GLU5K (100%), NACODA (100%), P5CD (100%), P5CR (100%), PHCD (100%), PHCHGS (100%), PROD2 (100%), PROD3 (100%), PROGLYabcpp (99%), PROGLYtex (99%), PROabc (99%), PROabcpp (99%), PROt2r (99%), PROt4 (99%), PROt4pp (99%), PROtex…	Y (2%)	Y (18%)	BD-1.2: 1pyr5c_c (2%); BD-2: e4hglu_c (18%), 1pyr5c_c (4%)
phhA	core genome SNP	Phenylalanine-4-hydroxylase	iron ion binding // oxidoreductase activity, acting on paired donors, with incorporation or reduction of molecular oxygen, reduced pteridine as one donor, and incorporation of one atom of oxygen // oxidoreductase activity // monooxygenase activity // metal ion binding // phenylalanine 4-monooxygenase activity	L-phenylalanine degradation I (aerobic)	aromatic amino acid metabolic process // tyrosine biosynthetic process, by oxidation of phenylalanine // L-phenylalanine catabolic process	not essential	not essential	not essential	not essential	N	N	N	N	Y (100%)	Y (100%)	BD-1.2: DHMPTRx (100%), PHETHPTOX3 (100%) BD-2: DHMPTRx (98%), PHETHPTOX3 (98%)	N	N
ycbB	core genome SNP	putative L,D-transpeptidase YcbB	-	-	-	not essential	not essential	not essential	not essential	N	N	N	N	N	N	-	N	N
appC	core genome SNP	Cytochrome bd-II ubiquinol oxidase subunit 1	heme binding // oxidoreductase activity, acting on diphenols and related substances as donors, oxygen as acceptor // metal ion binding // electron transfer activity	-	aerobic electron transport chain	not essential	not essential	not essential	not essential	N	N	N	N	N	N	-	N	N
argG	core genome SNP	Argininosuccinate synthase	nucleotide binding // ligase activity // ATP binding // argininosuccinate synthase activity	L-arginine biosynthesis I (via L-ornithine)	argininosuccinate metabolic process // urea cycle // amino acid biosynthetic process // arginine biosynthetic process	not essential	not essential	not essential	not essential	N	N	N	N	N	N	-	N	N
ftsI	core genome SNP	Peptidoglycan D,D-transpeptidase FtsI	penicillin binding // peptidoglycan glycosyltransferase activity // peptidase activity // carboxypeptidase activity // hydrolase activity // catalytic activity // serine-type D-Ala-D-Ala carboxypeptidase activity	peptidoglycan maturation	division septum assembly // cell division // regulation of cell shape // cell cycle // cell wall organization // proteolysis // FtsZ-dependent cytokinesis // peptidoglycan biosynthetic process	not essential	not essential	not essential	not essential	N	N	N	N	N	N	-	N	N
licH	core genome SNP	putative 6-phospho-beta-glucosidase	oxidoreductase activity, acting on the CH-OH group of donors, NAD or NADP as acceptor // hydrolase activity, hydrolyzing O-glycosyl compounds // catalytic activity // hydrolase activity // hydrolase activity, acting on glycosyl bonds // metal ion binding // 6-phospho-beta-glucosidase activity	chitobiose degradation	carbohydrate metabolic process // metabolic process // carbohydrate catabolic process	not essential	not essential	not essential	not essential	N	N	N	N	Y (100%)	Y (100%)	BD-1.2: EX_2hxmp_e (100%), EX_salcn_e (100%), 2HXMPt6 (100%), 6PHBG_2 (100%), BGLA1 (100%), CELBpts (100%), CELLBpts_2 (100%), S6PG (100%), SALCpts (100%) BD-2: EX_2hxmp_e (98%), EX_salcn_e (98%), 2HXMPt6 (98%), 6PHBG_2 (98%), BGLA1 (98%), CELBpts (98%), CELLBpts_2 (98%), S6PG (98%), SALCpts (98%)	N	N
nudF_2	core genome SNP	ADP-ribose pyrophosphatase	ADP-sugar diphosphatase activity // hydrolase activity, acting on acid anhydrides, in phosphorus-containing anhydrides // metal ion binding // hydrolase activity // catalytic activity // ADP-ribose diphosphatase activity	-	nucleoside phosphate metabolic process // ribose phosphate metabolic process // DNA repair	not essential	not essential	not essential	not essential	N	N	N	N	N	N	-	N	N
