# Supplementary material for: Core and accessory genomic traits of Vibrio cholerae O1 drive lineage transmission and disease severity
Source: Nat Commun. 2024 Sep 23;15:8231. doi: 10.1038/s41467-024-52238-0 (PMC11420230; doi:10.1038/s41467-024-52238-0)
Supplement: Supplementary file 16 — Supplementary Data 13 [file 41467_2024_52238_MOESM16_ESM.xlsx]

## Sheet: DatasetS12v2
Sample Id	Lineage	Collection date	Age	Sex	Duration of diarrhoea	Number of stools in 24 hours	Abdominal Pain	Vomiting	Dehydration
NGICDV-033	BD-1.2	1/24/2016	30-39 years	Female	<1 day	11-15 times	No	Yes	severe
NGICDV-050	BD-1.2	2017-12-07	<10 years	Female	1-3 days	21+ times	Yes	Yes	moderate
NGICDV-061	BD-1.2	4/25/2018	20-29 years	Male	1-3 days	11-15 times	Yes	Yes	none
NGICDV-062	BD-1.2	9/24/2018	60-69 years	Female	1-3 days	16-20 times	Yes	Yes	moderate
NGICDV-063	BD-1.2	9/29/2018	70-79 years	Female	1-3 days	21+ times	Yes	Yes	moderate
NGICDV-065	BD-1.2	11/26/2018	30-39 years	Male	<1 day	16-20 times	Yes	Yes	severe
NGICDV-071	BD-1.2	2018-06-05	10-19 years	Male	<1 day	6-10 times	No	Yes	severe
NGICDV-072	BD-1.2	2018-07-05	30-39 years	Male	<1 day	11-15 times	Yes	No	severe
NGICDV-073	BD-1.2	2018-08-05	40-49 years	Male	<1 day	11-15 times	No	Yes	severe
NGICDV-074	BD-1.2	5/26/2018	20-29 years	Female	<1 day	11-15 times	Yes	Yes	severe
NGICDV-075	BD-1.2	2018-04-07	40-49 years	Female	<1 day	16-20 times	No	Yes	severe
NGICDV-076	BD-1.2	7/25/2018	<10 years	Male	<1 day	16-20 times	Yes	Yes	severe
NGICDV-077	BD-1.2	9/28/2018	10-19 years	Male	<1 day	6-10 times	Yes	Yes	severe
NGICDV-078	BD-1.2	9/30/2018	60-69 years	Male	<1 day	6-10 times	No	Yes	severe
NGICDV-079	BD-1.2	4/28/2018	10-19 years	Male	<1 day	16-20 times	Yes	Yes	severe
NGICDV-080	BD-1.2	2018-04-11	20-29 years	Male	<1 day	21+ times	Yes	Yes	severe
NGICDV-082	BD-1.2	2019-03-11	30-39 years	Male	1-3 days	21+ times	No	Yes	severe
NGICDV-085	BD-1.2	12/28/2019	50-59 years	Male	4-6 days	16-20 times	Yes	Yes	moderate
NGICDV-086	BD-1.2	11/13/2019	50-59 years	Female	1-3 days	21+ times	Yes	Yes	severe
NGICDV-087	BD-1.2	4/27/2019	20-29 years	Female	1-3 days	11-15 times	No	Yes	moderate
NGICDV-088	BD-1.2	6/24/2019	60-69 years	Male	1-3 days	11-15 times	No	Yes	moderate
NGICDV-090	BD-1.2	11/13/2019	50-59 years	Female	1-3 days	16-20 times	No	No	moderate
NGICDV-091	BD-1.2	5/21/2019	20-29 years	Male	<1 day	16-20 times	Yes	No	severe
NGICDV-092	BD-1.2	5/23/2019	20-29 years	Female	<1 day	16-20 times	No	Yes	severe
NGICDV-095	BD-1.2	2019-12-04	40-49 years	Male	<1 day	3-5 times	Yes	Yes	severe
NGICDV-096	BD-1.2	4/20/2019	30-39 years	Male	<1 day	6-10 times	No	Yes	moderate
NGICDV-097	BD-1.2	2019-02-06	10-19 years	Female	<1 day	11-15 times	No	Yes	severe
NGICDV-098	BD-1.2	2019-02-06	<10 years	Female	1-3 days	11-15 times	Yes	Yes	severe
NGIEDV-007	BD-1.2	2020-11-05	20-29 years	Female	1-3 days	21+ times	Yes	Yes	severe
NGIEDV-017	BD-1.2	2020-11-16	30-39 years	Female	1-3 days	21+ times	Yes	Yes	severe
NGIEDV-025	BD-1.2	2020-11-16	20-29 years	Female	1-3 days	21+ times	Yes	Yes	severe
NGIEDV-027	BD-1.2	2020-11-01	40-49 years	Female	1-3 days	21+ times	Yes	Yes	severe
NGIEDV-028	BD-1.2	2020-11-01	40-49 years	Male	1-3 days	21+ times	No	Yes	severe
NGIEDV-029	BD-1.2	2020-11-01	70-79 years	Male	1-3 days	21+ times	No	Yes	moderate
NGIEDV-039	BD-1.2	2020-12-07	10-19 years	Male	1-3 days	21+ times	Yes	No	severe
NGIEDV-044	BD-1.2	2020-12-07	50-59 years	Female	1-3 days	21+ times	Yes	Yes	severe
NGIEDV-057	BD-1.2	2021-12-22	20-29 years	Male	<1 day	21+ times	Yes	Yes	severe
NGIEDV-060	BD-1.2	2021-12-22	20-29 years	Female	1-3 days	16-20 times	Yes	Yes	severe
NGIEDV-061	BD-1.2	2021-12-22	20-29 years	Male	1-3 days	21+ times	Yes	Yes	severe
NGIEDV-062	BD-1.2	2021-12-22	20-29 years	Female	1-3 days	21+ times	Yes	No	severe
NGIEDV-063	BD-1.2	2021-12-22	30-39 years	Male	<1 day	16-20 times	Yes	Yes	severe
NGIEDV-064	BD-1.2	2021-02-04	20-29 years	Female	1-3 days	21+ times	Yes	Yes	severe
NGIEDV-065	BD-1.2	2021-02-04	10-19 years	Female	1-3 days	16-20 times	Yes	Yes	severe
NGIEDV-066	BD-1.2	2021-02-04	10-19 years	Female	1-3 days	16-20 times	Yes	No	moderate
NGIEDV-067	BD-1.2	2021-02-04	30-39 years	Male	1-3 days	21+ times	Yes	Yes	severe
NGIEDV-069	BD-1.2	2021-02-04	30-39 years	Male	1-3 days	16-20 times	No	No	moderate
NGIEDV-070	BD-1.2	2021-02-04	30-39 years	Female	1-3 days	16-20 times	Yes	Yes	severe
NGIEDV-074	BD-1.2	2021-03-02	<10 years	Female	4-6 days	21+ times	Yes	No	moderate
NGIEDV-075	BD-1.2	2021-03-02	40-49 years	Female	1-3 days	16-20 times	No	Yes	moderate
NGIEDV-076	BD-1.2	2021-03-02	30-39 years	Female	1-3 days	21+ times	Yes	Yes	severe
NGIEDV-077	BD-1.2	2021-03-02	30-39 years	Female	1-3 days	21+ times	Yes	Yes	severe
NGIEDV-078	BD-1.2	2021-03-02	50-59 years	Female	1-3 days	16-20 times	Yes	Yes	moderate
NGIEDV-079	BD-1.2	2021-03-02	50-59 years	Female	1-3 days	16-20 times	Yes	Yes	severe
NGIEDV-080	BD-1.2	2021-03-02	70-79 years	Male	<1 day	11-15 times	Yes	No	moderate
NGIEDV-082	BD-1.2	2021-03-21	50-59 years	Male	<1 day	16-20 times	Yes	Yes	severe
NGIEDV-086	BD-1.2	2021-03-21	<10 years	Male	1-3 days	16-20 times	Yes	Yes	moderate
NGIEDV-087	BD-1.2	2021-03-21	30-39 years	Female	1-3 days	21+ times	Yes	Yes	severe
NGIEDV-088	BD-1.2	2021-03-21	50-59 years	Male	1-3 days	16-20 times	No	Yes	severe
NGIEDV-089	BD-1.2	2021-03-21	40-49 years	Female	1-3 days	21+ times	Yes	Yes	severe
NGIEDV-090	BD-1.2	2021-03-21	70-79 years	Male	1-3 days	21+ times	Yes	Yes	severe
NGIEDV-093	BD-1.2	2021-03-21	40-49 years	Female	1-3 days	16-20 times	No	No	moderate
NGIEDV-094	BD-1.2	2021-03-21	20-29 years	Male	1-3 days	21+ times	Yes	Yes	severe
NGIEDV-095	BD-1.2	2021-03-21	20-29 years	Male	1-3 days	16-20 times	Yes	No	moderate
NGICDV-011	BD-2	2015-11-18	30-39 years	Male	<1 day	11-15 times	Yes	Yes	severe
NGICDV-012	BD-2	2015-11-20	30-39 years	Male	<1 day	16-20 times	Yes	Yes	severe
NGICDV-013	BD-2	2015-11-22	30-39 years	Male	<1 day	21+ times	Yes	No	moderate
NGICDV-014	BD-2	2015-12-04	<10 years	Male	1-3 days	6-10 times	No	Yes	none
NGICDV-015	BD-2	2015-12-04	<10 years	Female	<1 day	6-10 times	No	Yes	moderate
NGICDV-017	BD-2	2015-12-16	10-19 years	Male	1-3 days	16-20 times	No	Yes	severe
NGICDV-018	BD-2	2015-12-26	30-39 years	Male	<1 day	6-10 times	Yes	Yes	severe
NGICDV-019	BD-2	2015-03-10	40-49 years	Female	<1 day	21+ times	Yes	Yes	severe
NGICDV-020	BD-2	2015-11-13	50-59 years	Female	<1 day	6-10 times	Yes	Yes	severe
NGICDV-025	BD-2	7/20/2016	20-29 years	Female	1-3 days	16-20 times	Yes	No	none
NGICDV-026	BD-2	7/30/2016	20-29 years	Female	1-3 days	11-15 times	Yes	No	none
NGICDV-027	BD-2	8/20/2016	30-39 years	Male	4-6 days	21+ times	Yes	No	moderate
NGICDV-029	BD-2	8/28/2016	<10 years	Female	<1 day	16-20 times	No	Yes	none
NGICDV-030	BD-2	2016-01-09	10-19 years	Male	1-3 days	6-10 times	No	No	moderate
NGICDV-031	BD-2	1/17/2016	30-39 years	Female	<1 day	11-15 times	Yes	Yes	severe
NGICDV-032	BD-2	1/18/2016	20-29 years	Male	<1 day	11-15 times	No	Yes	severe
NGICDV-034	BD-2	3/17/2016	<10 years	Male	4-6 days	11-15 times	No	Yes	moderate
NGICDV-035	BD-2	3/23/2016	30-39 years	Female	<1 day	6-10 times	Yes	Yes	severe
NGICDV-036	BD-2	3/27/2016	20-29 years	Female	<1 day	21+ times	Yes	No	severe
NGICDV-037	BD-2	2016-04-04	40-49 years	Male	<1 day	21+ times	Yes	Yes	severe
NGICDV-038	BD-2	2016-11-04	<10 years	Male	<1 day	6-10 times	No	Yes	severe
NGICDV-039	BD-2	7/17/2016	40-49 years	Male	1-3 days	16-20 times	Yes	Yes	severe
NGICDV-040	BD-2	2016-05-09	10-19 years	Male	<1 day	21+ times	No	Yes	severe
NGICDV-041	BD-2	2017-12-02	20-29 years	Female	1-3 days	16-20 times	No	No	moderate
NGICDV-042	BD-2	2017-06-05	20-29 years	Male	<1 day	11-15 times	Yes	No	moderate
NGICDV-043	BD-2	2017-07-06	10-19 years	Female	1-3 days	11-15 times	Yes	Yes	none
NGICDV-044	BD-2	2017-11-11	20-29 years	Male	1-3 days	16-20 times	Yes	Yes	moderate
NGICDV-047	BD-2	2017-01-04	20-29 years	Female	1-3 days	21+ times	Yes	No	moderate
NGICDV-048	BD-2	4/15/2017	30-39 years	Male	1-3 days	21+ times	Yes	Yes	moderate
NGICDV-049	BD-2	3/14/2017	30-39 years	Male	1-3 days	21+ times	No	No	moderate
NGICDV-051	BD-2	2017-04-03	50-59 years	Male	<1 day	21+ times	Yes	Yes	severe
NGICDV-052	BD-2	3/20/2017	30-39 years	Male	<1 day	21+ times	Yes	Yes	none
NGICDV-053	BD-2	3/21/2017	<10 years	Male	<1 day	11-15 times	Yes	Yes	severe
NGICDV-054	BD-2	3/30/2017	<10 years	Female	<1 day	11-15 times	Yes	No	none
NGICDV-055	BD-2	3/31/2017	20-29 years	Male	1-3 days	16-20 times	Yes	Yes	severe
NGICDV-056	BD-2	3/31/2017	<10 years	Male	<1 day	6-10 times	No	No	moderate
NGICDV-058	BD-2	2017-09-04	10-19 years	Male	<1 day	11-15 times	Yes	Yes	severe
NGICDV-066	BD-2	2018-08-12	20-29 years	Female	1-3 days	21+ times	Yes	Yes	severe
NGICDV-067	BD-2	2018-03-01	40-49 years	Male	1-3 days	11-15 times	Yes	Yes	moderate
NGICDV-081	BD-2	2019-03-02	50-59 years	Male	1-3 days	11-15 times	No	No	moderate
NGICDV-084	BD-2	7/16/2019	50-59 years	Female	<1 day	21+ times	No	Yes	severe
