# Supplementary material for: Core and accessory genomic traits of Vibrio cholerae O1 drive lineage transmission and disease severity
Source: Nat Commun. 2024 Sep 23;15:8231. doi: 10.1038/s41467-024-52238-0 (PMC11420230; doi:10.1038/s41467-024-52238-0)
Supplement: Supplementary file 17 — Supplementary Data 14 [file 41467_2024_52238_MOESM17_ESM.xlsx]

## Sheet: Sheet1
	Abdominal Pain			Diarrhea duration <1day vs 1-3 days			Number of stools 11-15 times vs 21+ times			Vomit			Number of stools 11-15 times vs 16-20 times			Dehydration moderate vs severe
	Factor	chi2		Factor	chi2		Factor	chi2		Factor	chi2		Factor	chi2		Factor	chi2
	Location	0.0365904		Year	0.000342811		Year	0.00360713		Location	0.1342		Year	0.0708092		Location	0.0399655
	Year	0.0651652		Sex	0.00530446		Serology	0.0210583		Serology	0.18635		Location	0.0734387		Age	0.093397
	Age	0.164057		Serology	0.00861339		Location	0.0519193		Year	0.704445		Serology	0.140716		Year	0.0963181
	Serology	0.274619		Location	0.413819		Age	0.792081		Sex	0.953786		Age	0.546292		Sex	0.906549
	Sex	0.719884		Age	0.854956		Sex	0.871291		Age	0.970377		Sex	1		Serology	1
