# Supplementary material for: Core and accessory genomic traits of Vibrio cholerae O1 drive lineage transmission and disease severity
Source: Nat Commun. 2024 Sep 23;15:8231. doi: 10.1038/s41467-024-52238-0 (PMC11420230; doi:10.1038/s41467-024-52238-0)
Supplement: Supplementary file 19 — Supplementary Data 16 [file 41467_2024_52238_MOESM19_ESM.xlsx]

## Sheet: Sheet1
index	Type	Symptoms	Feature Name	Protein Names	Distance from downstream gene	Distance from upstream gene
group_237	accessory gene	Vomit, Abdominal Pain, Numstool_3_4, Numstool_3_5	group_237	Unannotated (hypothetical protein)
group_224	accessory gene	Vomit, Abdominal Pain, Dehyd_3_2, Diadur_1_2	group_224	Unannotated (hypothetical protein)
group_221	accessory gene	Vomit	group_221	Unannotated (hypothetical protein)
group_36	accessory gene	Vomit, Abdominal Pain, Dehyd_3_2	group_36	Unannotated (hypothetical protein)
group_132	accessory gene	Diadur_1_2, Numstool_3_5	group_132	Unannotated (hypothetical protein)
c00255	core genome snp	Vomit, Numstool_3_4, Numstool_3_5	clpS	ATP-dependent Clp protease adapter protein ClpS
c00297	core genome snp	Vomit, Abdominal Pain, Diadur_1_2, Numstool_3_4, Numstool_3_5	dapF	Diaminopimelate epimerase
c00364	core genome snp	Vomit, Abdominal Pain, Diadur_1_2, Numstool_3_4, Numstool_3_5	fabV_1	Enoyl-[acyl-carrier-protein] reductase [NADH] 1
c01526	core genome snp	Vomit, Numstool_3_4, Numstool_3_5	group_4287	Magnesium transporter MgtE
c01530	core genome snp	Vomit, Numstool_3_4, Numstool_3_5	group_4303	Exopolysaccharide biosynthesis protein, putative
c01551	core genome snp	Vomit, Numstool_3_4, Numstool_3_5	group_4402	PilZ domain-containing protein
c01553	core genome snp	Vomit, Numstool_3_4, Numstool_3_5	group_4408	DnaJ-related protein
c01562	core genome snp	Vomit, Abdominal Pain, Dehyd_3_2, Diadur_1_2, Numstool_3_5	group_4424	Toxin coregulated pilus biosynthesis protein B
c01603	core genome snp	Vomit, Numstool_3_4, Numstool_3_5	gshB	Glutathione synthetase
c00007	core genome snp	Abdominal Pain, Dehyd_3_2, Numstool_3_4, Numstool_3_5	add	Adenosine deaminase
c00637	core genome snp	Abdominal Pain, Dehyd_3_2, Numstool_3_4, Numstool_3_5	group_1907	Transcription elongation factor GreA/GreB C-terminal domain-containing protein
i00011	intergenic region snp	Vomit, Abdominal Pain, Numstool_3_4, Numstool_3_5	group_2636/folD	Unannotated (hypothetical protein)/Bifunctional protein	160bp	135bp
rpoS	accessory gene	Vomit	rpoS	RNA polymerase sigma factor RpoS
hpt	accessory gene	Vomit	hpt	Hypoxanthine phosphoribosyltransferase
luxR	accessory gene	Vomit	luxR	LuxR family transcriptional regulator
group_9	accessory gene	Vomit, Dehyd_3_2	group_9	Unannotated (hypothetical protein)
pckA	accessory gene	Vomit	pckA	Phosphoenolpyruvate carboxykinase (ATP)
blc	accessory gene	Vomit, Numstool_3_4, Numstool_3_5	blc	Outer membrane lipoprotein Blc
group_33	accessory gene	Vomit	group_33	Unannotated (hypothetical protein)
group_4451	accessory gene	Vomit, Abdominal Pain, Dehyd_3_2, Numstool_3_4, Numstool_3_5	group_4451	Unannotated (hypothetical protein)
group_246	accessory gene	Vomit, Abdominal Pain	group_246	Unannotated (hypothetical protein)
group_223	accessory gene	Vomit	group_223	Unannotated (hypothetical protein)
group_4375	accessory gene	Vomit	group_4375	Virulence protein
group_4300	accessory gene	Vomit, Dehyd_3_2, Diadur_1_2	group_4300	Unannotated (hypothetical protein)
group_4452	accessory gene	Vomit, Abdominal Pain, Diadur_1_2, Numstool_3_4, Numstool_3_5	group_4452	Unannotated (hypothetical protein)
tufB_2	accessory gene	Vomit, Abdominal Pain, Diadur_1_2, Numstool_3_4, Numstool_3_5	tufB_2	Elongation factor Tu
group_4437	accessory gene	Vomit, Diadur_1_2, Numstool_3_4, Numstool_3_5	group_4437	Unannotated (hypothetical protein)
group_4453	accessory gene	Vomit	group_4453	Unannotated (hypothetical protein)
group_367	accessory gene	Vomit, Abdominal Pain, Diadur_1_2, Numstool_3_4, Numstool_3_5	group_367	Outer membrane lipoprotein Blc
luxR_2	accessory gene	Vomit, Dehyd_3_2	luxR_2	LuxR family transcriptional regulator
group_4483	accessory gene	Vomit, Dehyd_3_2, Diadur_1_2	group_4483	Unannotated (hypothetical protein)
group_222	accessory gene	Vomit	group_222	Unannotated (hypothetical protein)
group_756	accessory gene	Vomit, Diadur_1_2	group_756	Unannotated (hypothetical protein)
group_383	accessory gene	Vomit, Dehyd_3_2	group_383	Unannotated (hypothetical protein)
dcuA	accessory gene	Abdominal Pain	dcuA	C4-dicarboxylate transporter
group_4270	accessory gene	Abdominal Pain, Dehyd_3_2, Diadur_1_2, Numstool_3_5	group_4270	Unannotated (hypothetical protein)
group_115	accessory gene	Abdominal Pain, Diadur_1_2	group_115	Unannotated (hypothetical protein)
group_20	accessory gene	Abdominal Pain, Dehyd_3_2, Numstool_3_4, Numstool_3_5	group_20	Unannotated (hypothetical protein)
group_37	accessory gene	Abdominal Pain, Diadur_1_2, Numstool_3_4, Numstool_3_5	group_37	Unannotated (hypothetical protein)
group_35	accessory gene	Abdominal Pain, Diadur_1_2, Numstool_3_4, Numstool_3_5	group_35	Unannotated (hypothetical protein)
group_113	accessory gene	Dehyd_3_2, Diadur_1_2, Numstool_3_4	group_113	Unannotated (hypothetical protein)
group_4373	accessory gene	Dehyd_3_2, Numstool_3_4, Numstool_3_5	group_4373	Virulence protein
group_385	accessory gene	Dehyd_3_2	group_385	Unannotated (hypothetical protein)
group_129	accessory gene	Dehyd_3_2, Numstool_3_5	group_129	Acetyltransferase
group_380	accessory gene	Dehyd_3_2	group_380	Virulence protein
group_384	accessory gene	Dehyd_3_2, Numstool_3_5	group_384	Unannotated (hypothetical protein)
group_134	accessory gene	Diadur_1_2, Numstool_3_4, Numstool_3_5	group_134	Unannotated (hypothetical protein)
group_255	accessory gene	Diadur_1_2, Numstool_3_4, Numstool_3_5	group_255	Unannotated (hypothetical protein)
group_253	accessory gene	Numstool_3_4, Numstool_3_5	group_253	Unannotated (hypothetical protein)
group_4482	accessory gene	Numstool_3_4, Numstool_3_5	group_4482	Unannotated (hypothetical protein)
hcpA_1	accessory gene	Numstool_3_4	hcpA_1	Hcp protein
group_4275	accessory gene	Numstool_3_4	group_4275	Unannotated (hypothetical protein)
c02345	core genome snp	Vomit, Dehyd_3_2, Diadur_1_2, Numstool_3_4	tufB	Elongation factor Tu-B
c02346	core genome snp	Vomit, Dehyd_3_2, Diadur_1_2, Numstool_3_4	tufB	Elongation factor Tu-B
c02347	core genome snp	Vomit, Dehyd_3_2, Numstool_3_4, Numstool_3_5	tufB	Elongation factor Tu-B
c02348	core genome snp	Vomit, Dehyd_3_2	tufB	Elongation factor Tu-B
c02349	core genome snp	Vomit, Dehyd_3_2	tufB	Elongation factor Tu-B
c02350	core genome snp	Vomit, Dehyd_3_2	tufB	Elongation factor Tu-B
c01911	core genome snp	Abdominal Pain, Diadur_1_2, Numstool_3_4, Numstool_3_5	lpoA	Penicillin-binding protein activator LpoA
c00362	core genome snp	Dehyd_3_2, Diadur_1_2	fabH1	Beta-ketoacyl-[acyl-carrier-protein] synthase III 1
c01234	core genome snp	Dehyd_3_2, Diadur_1_2	group_2848	ABC3 transporter permease protein domain-containing protein
c02155	core genome snp	Dehyd_3_2, Diadur_1_2	phrB	Cryptochrome/photolyase family protein
c02379	core genome snp	Dehyd_3_2, Diadur_1_2	yjcS	Metallo-beta-lactamase domain-containing protein
c00293	core genome snp	Diadur_1_2	cysG_2	uroporphyrinogen-III C-methyltransferase
c00762	core genome snp	Diadur_1_2	group_1972	DNA-binding protein inhibitor Id-2-related protein
c01574	core genome snp	Diadur_1_2	group_4460	Lipoprotein
c02117	core genome snp	Diadur_1_2	padC	Probable phenolic acid decarboxylase
c02132	core genome snp	Diadur_1_2	pepN	Aminopeptidase N
c02236	core genome snp	Diadur_1_2	tadA_2	Deoxycytidylate deaminase-related protein
i00036	intergenic region snp	Abdominal Pain	VC_2751/tRNA-Asp(gtc)	Adenosine deaminase/tRNA-Asp(gtc)	185bp	55bp
i00037	intergenic region snp	Abdominal Pain	VC_2751/tRNA-Asp(gtc)	Adenosine deaminase/tRNA-Asp(gtc)	194bp	46bp
i00038	intergenic region snp	Abdominal Pain	VC_2751/tRNA-Asp(gtc)	Adenosine deaminase/tRNA-Asp(gtc)	202bp	38bp
i00004	intergenic region snp	Dehyd_3_2, Diadur_1_2	ltxB/group_2041	Leukotoxin export ATP-binding protein/unannotated	250bp	172bp
i00041	intergenic region snp	Diadur_1_2	trmO/rpmE2	tRNA (adenine(37)-N6)-methyltransferase/Large ribosomal subunit protein bL31B	19bp	114bp
