# Supplementary material for: Core and accessory genomic traits of Vibrio cholerae O1 drive lineage transmission and disease severity
Source: Nat Commun. 2024 Sep 23;15:8231. doi: 10.1038/s41467-024-52238-0 (PMC11420230; doi:10.1038/s41467-024-52238-0)
Supplement: Supplementary file 21 — Supplementary Data 18 [file 41467_2024_52238_MOESM21_ESM.xlsx]

## Sheet: Sheet1
Gene name	Feature found in our cohort	Description	GO terms (molecular function)	Pathways of gene	GO terms (biological process)	Gene essentiality in rich media	Gene essentiality in minimal M9 media	Autotrophic Behaviour	Essential gene on an alternative carbon source	Significant in FVA analysis ( flux span across at least one reaction changes by >10% compared to wildtype )	Significant reactions from FVA analysis (% of isolates with significant change in flux)	Significant in FBA analysis (at least one metabolite yield=0, given that the yield >0 in wildtype)	Significant metabolites from FBA analysis (% of isolates with significant change in flux)
add	core genome snp	Adenosine deaminase	2'-deoxyadenosine deaminase activity // deaminase activity // hydrolase activity // metal ion binding // zinc ion binding // adenosine deaminase activity	purine nucleotides degradation II (aerobic) // adenine and adenosine salvage V // purine ribonucleosides degradation // adenosine nucleotides degradation II // adenine and adenosine salvage III // superpathway of purine deoxyribonucleosides degradation // purine deoxyribonucleosides degradation I	negative regulation of adenosine receptor signaling pathway // adenosine catabolic process // inosine biosynthetic process // hypoxanthine salvage // nucleotide metabolic process // nucleobase-containing compound metabolic process // purine ribonucleoside monophosphate biosynthetic process	not essential	not essential	N	N	Y	EX_ade_e (100%), EX_adn_e (100%), EX_dad_2_e (100%), EX_gua_e (90%), ADA (100%), ADEt2rpp (100%), ADEtex (100%), ADNt2 (100%), DADA (100%), DADNt2 (100%), PUNP2 (100%), PUNP5 (92%), PUNP6 (73%), ADNt2pp (3%), ADNtex (3%), GUAt (62%)	N
cysG_2	core genome snp	Siroheme synthase	ferrochelatase activity // oxidoreductase activity // catalytic activity // precorrin-2 dehydrogenase activity	siroheme biosynthesis	porphyrin-containing compound biosynthetic process // siroheme biosynthetic process	not essential	not essential	N	N	N	-	Y	scl_c (100%)
dapF	core genome snp	Diaminopimelate epimerase	isomerase activity // diaminopimelate epimerase activity	superpathway of L-lysine, L-threonine and L-methionine biosynthesis I // L-lysine biosynthesis I	lysine biosynthetic process // amino acid biosynthetic process // lysine biosynthetic process via diaminopimelate	essential (93% of isolates)	essential (93% of isolates)	N	N	Y	EX_4abut_e (29%), EX_LalaDglu_e (28%), EX_LalaLglu_e (30%), EX_acon_C_e (28%), EX_asn__L_e (29%), EX_asp__L_e (29%), EX_cgly_e (30%), EX_cit_e (30%), EX_fum_e (29%), EX_gln__L_e (29%), EX_glu__L_e (29%), EX_gthrd_e (30%), EX_his__L_e (30%), EX_icit_e (28%), EX_orn__D_e (29%), EX_phedca_e (30%), EX_pro__L_e (29%), EX_progly_e (29%), EX_succ_e (29%), EX_tartr__D_e (29%), EX_val__L_e (36%), 1P2CBXLC…	Y	23dhbzs_c (83%), 23dhbzs2_c (83%), 23dhbzs3_c (83%), 26dap__M_c (100%), anhgm3p_c (93%), anhgm3p_p (93%), anhgm4p_c (93%), anhgm4p_p (93%), anhm3p_c (93%), anhm4p_c (93%), LalaDgluMdap_c (93%), LalaDgluMdap_p (93%), LalaDgluMdapDala_c (93%), LalaDgluMdapDala_p (93%), murein3p3p_p (93%), murein3px3p_p (93%), murein3px4p_p (93%), murein4p3p_p (93%), murein4p4p_p (93%), murein4px4p_p (93%), murein4p…
dcuA	accessory	Anaerobic C4-dicarboxylate transporter DcuA	transporter activity // C4-dicarboxylate transmembrane transporter activity	-	C4-dicarboxylate transport	not essential	not essential	N	N	N	-	N
gshB	core genome snp	Glutathione synthetase	catalytic activity // ligase activity, forming carbon-nitrogen bonds // nucleotide binding // ligase activity // metal ion binding // ATP binding // glutathione synthase activity	glutathione biosynthesis	glutathione biosynthetic process	not essential	not essential	N	N	Y	AMPTASECG (30%), CGLYabcpp (100%), GLUCYS (100%), GTHRDH_syn (99%), GTHRDHpp (100%), GTHS (100%)	N
hpt	accessory	Hypoxanthine phosphoribosyltransferase	magnesium ion binding // transferase activity // glycosyltransferase activity // nucleotide binding // metal ion binding // guanine phosphoribosyltransferase activity // hypoxanthine phosphoribosyltransferase activity	superpathway of guanine and guanosine salvage // guanine and guanosine salvage I // guanine and guanosine salvage II // adenine and adenosine salvage III	hypoxanthine metabolic process // adenine salvage // guanine salvage // GMP salvage // nucleoside metabolic process // purine ribonucleoside salvage // IMP salvage	not essential	not essential	N	N	N	-	N
padC	core genome snp	Phenolic acid decarboxylase PadC	lyase activity // carboxy-lyase activity // catalytic activity			not essential	not essential	N	N	Y	EX_pacald_e (99%), EX_phe__L_e (99%), CHORM (98%), CHORS (37%), DDPA (37%), DHQS (37%), DHQTi (37%), PACALDt (99%), PHEabc (99%), PPNDH (98%), PPYRDC (100%), PSCVT (37%), SHK3Dr (37%), SHKK (37%), PHETA1 (74%), AACOAT (1%), ALDD19xr (1%), FUMAC (1%), HGNTOR (1%), HPHACA (1%), MACACI (1%), PHACA (1%)	Y	2hyoxplac_c (1%), 4fumacac_c (1%), 4mlacac_c (1%), acac_c (1%), hgentis_c (1%), pac_c (1%), pacald_c (1%)
pckA	accessory	Phosphoenolpyruvate carboxykinase (ATP)	purine nucleotide binding // phosphoenolpyruvate carboxykinase activity // nucleotide binding // lyase activity // carboxy-lyase activity // metal ion binding // ATP binding // phosphoenolpyruvate carboxykinase (ATP) activity	gluconeogenesis I	gluconeogenesis	not essential	not essential	N	N	Y	ENO (36%), PPCK (93%)	N
pepN	core genome snp	Aminopeptidase N	zinc ion binding // peptidase activity // metallopeptidase activity // aminopeptidase activity // hydrolase activity // metal ion binding	-	proteolysis	not essential	not essential	N	N	N	-	N
tufB	core genome snp	Elongation factor Tu 2	guanosine tetraphosphate binding // GTPase activity // nucleotide binding // GTP binding // translation elongation factor activity	-	translation // translational elongation	not essential	not essential	N	N	N	-	N
tufB_2	accessory	Elongation factor Tu 2	guanosine tetraphosphate binding // GTPase activity // nucleotide binding // GTP binding // translation elongation factor activity	-	translation // translational elongation	not essential	not essential	N	N	N	-	N
